# Supplementary material for: Ground-lying deadwood volume promotes soil beta diversity but not alpha diversity in European temperate forests
Source: Plant Soil. 2025 Jun 18;515(1):579–96. doi: 10.1007/s11104-025-07600-6 (PMC12660469; doi:10.1007/s11104-025-07600-6)
Supplement: Supplementary file 1 — Supplentary file 1 (XLSX 29.6 KB) [file 11104_2025_7600_MOESM1_ESM.xlsx]

## Sheet: Table S1
Table S1. PCR conditions and primers used to amplify the 16S rRNA gene, ITS rRNA region and COI rRNA region. Primers consist of a target sequence (5' to 3') combined with the adaptor sequence (underlined).
Target group	Bacteria	Fungi	Microarthropod
Forward primer	515F-Y (Parada)_CS1: ACACTGACGACATGGTTCTACAGTGYCAGCMGCCGCGGTAA	ITS86F_CS1: ACACTGACGACATGGTTCTACAGTGAATCATCGAATCTTTGAA	CS1_MiteMinBarF7: ACACTGACGACATGGTTCTACACATGCITTYRTIATRATTTTTTTYATAG
Reverse primer	806RB (Apprill)_CS2: TACGGTAGCAGAGACTTGGTCTGGACTACNVGGGTWTCTAAT	ITS4-ngsR_CS2: TACGGTAGCAGAGACTTGGTCTTCCTSCGCTTATTGATATGC	CS2_MiteMinBarR4: TACGGTAGCAGAGACTTGGTCTGATAHACWGTTCAHCCWGTSCC
PCR-Conditions
Step 1	94°C for 2 minutes	94°C for 2 minutes	94°C for 2 minutes
Step 2	94°C for 30 seconds	94°C for 30 seconds	94°C for 30 seconds
Step 3	56°C for 3 minutes with -1°C/cycle	62°C for 3 minutes with -1°C/cycle	56°C for 3 minutes with -1°C/cycle
Step 4	72°C for 1 minute	72°C for 1 minute	72°C for 1 minute
Step 5	Go to step 2, 14x	Go to step 2, 14x	Go to step 2, 14x
Step 6	94°C for 30 seconds	94°C for 30 seconds	94°C for 30 seconds
Step 7	42°C for 3 minutes	48°C for 3 minutes	42°C for 3 minutes
Step 8	72°C for 1 minute	72°C for 1 minute	72°C for 1 minute
Step 9	Go to step 6, 19x	Go to step 6, 19x	Go to step 6, 19x
Step 10	72°C for 10 minutes	72°C for 10 minutes	72°C for 10 minutes
Step 11	10°C until the end	10°C until the end	10°C until the end

## Sheet: Table S2
Table S2. Bioinformatic pipelines for 16S, ITS and COI metabarcoding data. Primmer trimming, denoising and merging were conducted in QIIME 2™. The remaining corrections were done in R version 4.2.3. Non-default parameters are provided.
		Bacteria				Fungi				Microarthropod
Steps	Package	Parameters	Reads	ASVs	Samples	Parameters	Reads	ASVs	Samples	Parameters	Reads	OTUs	Samples
Demutiplexing			282,654,850		831		271516413		818		186173242		625
Primmer trimming	cutadapt	minimum length: 200	272149146		831	minimum length: 150	271516413		818	minimum length: 100	155289192		625
Denoising and merging	dada2	trunc-lenf-f: 232 trunc-len-r: 230 MaxEE: 2	185470239	255802	831	trunc-lenf-f: 0 trunc-len-r: 0 MaxEE: 2	214119760	53255	818	trunc-lenf-f: 232 trunc-len-r: 230 MaxEE: 2	126559435	81876	625
Post-clustering curation	LULU	minimum_match: 90% minimum_relative_occurence: 0.95	134578361	168558	586*	minimum_match: 84% minimum_relative_occurence: 0.95	133380401	13044	585*	minimum_match: 84% minimum_relative_occurence: 0.95	126559435	23541	625
Blank correction	Custom R-script	Removal criteria: max reads in blanks ≥ max reads in samples	130679296	168023	571**	Removal criteria: max reads in blanks ≥ max reads in samples	132277375	12985	571**	Removal criteria: max reads in blanks ≥ max reads in samples	125730440	23514	611**
Read filtering	Custom R-script	Removal of reads with domain ≠ bacteria	127070276	164972	571	Removal of reads with domain ≠ fungi	130973249	9240	571	Removal of reads unassigned at the phyla level + selection of Acarii and Collembola reads	124837598	18133	611
Tag-switching	Custom R-script	Tag-switching threshold: 0.003%	126876606	164972	517	Tag-switching threshold: 0.00156%	130944354	9240	571	Tag-switching threshold: 0.003%	124790394	18133	611
Sample selection	Custom R-script	Exclusion of samples that are not pertinent to this study	83431297	65462	401	Exclusion of samples that are not pertinent to this study	90240119	6454	401	Exclusion of samples that are not pertinent to this study	8482360	1353	381
Low frequency noise filtering	Custom R-script	Removal of ASVs with < 10 reads in total	83415455	63481	401	Removal of ASVs with < 10 reads in total	90239801	5620	401	Removal of ASVs with < 5 reads in total	8482171	1315	381
Rarefaction	vegan	Subsample size: 82,825 reads	33212452	63841	401	Subsample size: 77,469 reads	30445390	5620	393	Subsample size: 5,197 reads	1527910	1252	178
* Removal of non-soil samples
** Removal of positive and negative control samples

## Sheet: Table S3
Table S3. Results of simple linear regression models for deadwood volume on the observed richness for the ITS marker. Adjusted R2 and p-value of the models are indicated. Bold regression estimates (β) refer to significant p-values (* < 0.05; ** < 0.01; *** < 0.001).
	model		deadwood volume
	p-value	Adjusted R2	estimate	t value	p-value
coniferous	0.073	0.032	-0.002	-1.82	0.073
deciduous	0.169	0.01	0.001	1.387	0.169

## Sheet: Table S4
Table S4. Results of PERMANOVA analysis (Bray-Curtis dissimilarities constructed from Hellinger-transformed reads; 999 permutations) for deadwood volume on the community composition per forest type for the ITS marker. Degree of freedom (df), R2, F-value and p-values are indicated. Bold p-values denote significant p-values (* < 0.05; ** < 0.01; *** < 0.001).
		df	R2	F	p-value
coniferous	deadwood volume	1	0.02	1.643	0.028
	residuals	69	0.98
deciduous	deadwood volume	1	0.02	1.719	0.004
	residuals	86	0.98

## Sheet: Table S5
Table S5. Results of multiple linear regression models for SOM (soil organic matter), TC (total carbon), and TN (total nitrogen) on the observed richness and Shannon index for the 16S, ITS and COI markers. Adjusted R2 and p-value of the models are indicated. Bold p-values denote significant p-values (* < 0.05; ** < 0.01; *** < 0.001).
	model		SOM			TC			TN
	p-value	Adjusted R2	estimate	t value	p-value	estimate	t value	p-value	estimate	t value	p-value
16S - Richness	< 0.001	0.264	0.083	1.038	0.301	-0.524	-5.86	< 0.001	0.375	5.948	< 0.001
16S - Diversity	< 0.001	0.22	0.041	2.024	0.045	-0.127	-5.534	< 0.001	0.065	4.049	< 0.001
ITS - Richness	0.007	0.057	-0.17	-2.31	0.22	0.49	3.166	0.002	-0.322	-2.955	0.004
ITS - Diversity	0.103	0.021	-0.035	-0.594	0.553	0.141	2.112	0.036	-0.101	-2.135	0.034
COI - Richness	< 0.001	0.197	0.001	-0.477	0.875	0.403	3.247	0.001	-0.26	-2.981	0.003
COI - Diversity	< 0.001	0.105	-0.042	-0.538	0.592	0.171	1.891	0.061	-0.039	-0.619	0.537

## Sheet: Table S6
Table S6. Results of PERMANOVA analysis (Bray-Curtis dissimilarities constructed from Hellinger-transformed reads; 999 permutations) for soil organic matter (SOM), total carbon (TC) and total nitrogen (TN) on the community composition for 16S, ITS and COI markers. Degree of freedom (df), R2, F-value and p-values are indicated. Bold p-values denote significant p-values (* < 0.05; ** < 0.01; *** < …
		df	R2	F	p-value
16S	SOM	1	0.05	8.34	0.001
	TC	1	0.05	8.376	0.001
	TN	1	0.06	10.48	0.001
	residuals	157
ITS	SOM	1	0.02	4	0.001
	TC	1	0.02	3.218	0.001
	TN	1	0.03	5.315	0.001
	residuals	157
COI	SOM	1	0.03	5.105	0.001
	TC	1	0.04	5.907	0.001
	TN	1	0.05	8.487	0.001
	residuals	142

## Sheet: Table S7
Table S7. Results of simple linear regression models for Time (years) since bark beetle outbreaks on the observed richness and Shannon index for 16S, ITS and COI markers. Adjusted R2 and p-value of the models are indicated. Regression estimates (β), t value and p-value of the effect of Time are also indicated.
	Model		Time
	Adjusted R2	p-value	estimate	t value	p-value
16S - Richness	0.05	0.551	0.007	0.614	0.551
16S - Diversity	0.054	0.573	0.001	0.579	0.573
ITS - Richness	0.083	0.962	0.001	0.049	0.962
ITS - Diversity	0.05	0.569	-0.002	-0.586	0.569
COI - Richness	0.048	0.501	-0.19	-0.699	0.5
COI - Diversity	0.095	0.838	0.003	0.21	0.838

## Sheet: Table S8
Table S8. Results of PERMANOVA analysis (Bray-Curtis dissimilarities constructed from Hellinger-transformed reads; 999 permutations) for Time (years) since bark beetle outbreaks on the community composition for 16S, ITS and COI markers. Degree of freedom (df), R2, F-value and p-values are indicated.
		Df	R2	F	p-value
16S	Time	1	0.08	1.063	0.344
	Residuals	12	0.92
ITS	Time	1	0.08	1.002	0.489
	Residuals	12	0.92
COI	Time	1	0.09	0.998	0.485
	Residuals	10	0.91

## Sheet: Table S9
Table S9. Results of t-tests for soil pH, SOM (soil organic matter), TC (total carbon), and TN (total nitrogen) between coniferous (undisturbed) and dieback (disturbed) plots. Mean ± sd are indicated. T-value, degree of freedom (df), and p-values are indicated. Bold p-values denote significant p-values.
	Coniferous	Dieback	t value	df	p-value
soil pH	3.54 ± 0.39	3.48 ± 0.19	0.47	20.649	0.643
SOM	19.09 ± 10.12	27.07 ± 12.37	-1.979	27.325	0.058
TC	18.76 ± 11.59	29.30 ± 14.50	-2.226	27.36	0.034
TN	0.92 ± 0.44	1.35 ± 0.60	-2.086	26.357	0.0468
C:N ratio	19.64 ± 3.18	21.70 ± 2.99	-1.845	27.601	0.076
